# Supplementary material for: Evaluation of the Antiviral Activity against Infectious Pancreatic Necrosis Virus (IPNV) of a Copper (I) Homoleptic Complex with a Coumarin as Ligand
Source: Molecules. 2021 Dec 22;27(1):32. doi: 10.3390/molecules27010032 (PMC8746282; doi:10.3390/molecules27010032)
Supplement: Supplementary file 1 [file molecules-27-00032-s001.zip]

Archive with 1 entries (1 files):
- molecules-1505287-supplementary.pdf
